# Supplementary material for: Levels and trends in mortality and causes of death among women of reproductive age in Bangladesh: Findings from three national surveys
Source: J Glob Health. 2023 Aug 25;13:07005. doi: 10.7189/jogh.13.07005 (PMC10449030; doi:10.7189/jogh.13.07005)
Supplement: Online Supplementary Document [file jogh-13-07005-s001.zip]

Archive with 1 entries (1 files):
- jogh-13-07005-s001.xlsx
