# Supplementary material for: Levels and trends in mortality and causes of death among women of reproductive age in Bangladesh: Findings from three national surveys
Source: J Glob Health. 2023 Aug 25;13:07005. doi: 10.7189/jogh.13.07005 (PMC10449030; doi:10.7189/jogh.13.07005)
Supplement: Online Supplementary Document [file jogh-13-07005-s001.zip › jogh-13-07005-s001.xlsx]

## Sheet: Table S1
Table S1. Age-specific mortality rates (100,000) among women 15-49 years in the three years preceding the survey, by cause of death, Bangladesh, 2001, 2010 and 2016
Age group	Maternal			Infections			Malignancy			Circulatory disease			Suicide			Other unnatural causes			Miscellaneous			Undetermined			N
	2001	2010	2016	2001	2010	2016	2001	2010	2016	2001	2010	2016	2001	2010	2016	2001	2010	2016	2001	2010	2016	2001	2010	2016	2001	2010	2016
15-19	24.0846	4.4016	13.3453	14.8725	8.87656	3.30241	10.7659	8.50976	6.28814	0	1.54056	6.06195	24.5286	14.1585	12.3501	5.43846	9.68352	4.88575	16.2044	9.75688	12.2596	11.6538	9.75688	6.42386	96.8	90.9	143
20-24	44.9622	19.8296	20.6471	14.2454	9.78932	3.14423	11.2776	10.2913	5.92164	4.89687	6.0242	10.6904	22.4069	10.2077	6.28846	5.78721	8.61795	5.3976	15.2842	12.4667	9.5375	4.15492	8.70162	1.83414	82.9	102.7	121
25-29	57.6329	24.6957	19.5349	24.303	5.76232	4.75633	5.0342	13.2739	12.8534	11.11	17.5957	8.60669	23.9558	11.216	7.30436	6.77013	5.76232	6.85137	12.3251	12.3478	15.9677	22.2199	10.2899	9.11629	94	98.1	150
30-34	52.7273	29.2947	22.377	43.1219	11.7957	2.58963	22.4806	9.7217	21.9786	28.4073	12.4438	16.6002	6.33545	7.38849	2.45682	3.26991	3.49981	3.18723	24.7287	25.9245	16.0026	21.0501	7.51811	8.23368	98.8	83	141
35-39	27.6732	32.2549	15.3051	21.1912	12.3737	6.88326	45.8727	50.3288	36.3598	55.0971	35.3136	40.7327	17.7009	16.4055	7.36914	13.4626	3.89284	6.15444	28.1718	22.5228	21.2166	45.6234	12.2346	4.61583	102.2	133.4	171
40-44	40.9516	4.67742	2.53686	28.4473	16.2039	8.24481	62.5215	68.825	61.3377	75.0258	38.4217	52.9117	8.75301	1.67051	4.53011	9.69083	4.51037	7.973	55.9567	28.5657	28.8115	38.1381	18.8767	7.33878	102.1	108.9	192
45-49	15.5386	4.18113	1.39053	38.8465	8.78037	6.605	112.426	78.3961	122.135	142.589	72.7516	114.602	6.39825	1.67245	2.5493	31.0772	11.08	14.8323	63.9825	61.2535	66.3976	53.9281	13.5887	25.6088	101.8	120.3	305
All	38.7143	17.1044	15.1146	23.4912	10.0527	4.6165	26.2844	26.0912	28.2277	28.1559	19.5479	26.6039	18.2678	10.1183	6.80674	8.26799	7.00247	6.35359	24.385	20.1382	20.0898	21.9828	10.8399	7.74137	678.6	737.3	1223
95% CI for 2001
	Age group	Maternal		Infections		Malignancy		Circulatory disease		Suicide		Other unnatural causes		Miscellaneous		Undetermined
		LCL	UCL	LCL	UCL	LCL	UCL	LCL	UCL	LCL	UCL	LCL	UCL	LCL	UCL	LCL	UCL
	15-19	11.8446	36.3246	5.25368	24.4914	2.58194	18.9499	0	0	12.1763	36.8808	-0.378407	11.2553	6.16415	26.2446	3.13909	20.1686
	20-24	25.6268	64.2975	3.36034	25.1305	1.59241	20.9629	-1.48538	11.2791	8.75579	36.058	-1.151	12.7254	4.00926	26.5591	-1.724	10.0338
	25-29	33.9574	81.3084	8.9262	39.6798	-1.96492	12.0333	0.71264	21.5073	8.68922	39.2225	-1.34645	14.8867	1.37401	23.2762	7.5167	36.9231
	30-34	28.1557	77.299	20.8998	65.3441	6.43391	38.5274	10.3695	46.4452	-2.18389	14.8548	-2.85066	9.39048	7.89894	41.5585	5.52218	36.5779
	35-39	8.0097	47.3367	3.98349	38.3989	20.5582	71.1872	27.3552	82.839	1.97372	33.428	-0.253349	27.1786	8.33201	48.0116	20.3778	70.869
	40-44	14.168	67.7352	6.1228	50.7718	29.4311	95.6119	38.7794	111.272	-3.6316	21.1376	-3.3403	22.722	24.6508	87.2627	12.2906	63.9857
	45-49	-4.41226	35.4895	7.30509	70.3879	58.7875	166.065	82.1914	202.988	-6.40458	19.2011	2.86461	59.2898	23.508	104.457	16.7677	91.0884
	Total	30.9299	46.4988	17.4269	29.5554	19.8698	32.699	21.5169	34.7948	12.9199	23.6157	4.67001	11.866	18.2065	30.5635	16.1164	27.8492
95% CI for 2010
	Age group	Maternal		Infections		Malignancy		Circulatory disease		Suicide		Other unnatural causes		Miscellaneous		Undetermined
		LCL	UCL	LCL	UCL	LCL	UCL	LCL	UCL	LCL	UCL	LCL	UCL	LCL	UCL	LCL	UCL
	15-19	-0.176917	8.98012	2.37478	15.3783	2.14372	14.8758	-1.16817	4.24929	5.94728	22.3697	2.89266	16.4744	2.94035	16.5734	2.94035	16.5734
	20-24	9.45204	30.2073	2.49747	17.0812	2.81487	17.7678	0.303891	11.7445	2.76165	17.6537	1.77622	15.4597	4.23802	20.6955	1.82676	15.5765
	25-29	11.8528	37.5385	-0.441944	11.9666	3.85774	22.6901	6.75468	28.4367	2.56034	19.8716	-0.441944	11.9666	3.26602	21.4297	1.99925	18.5805
	30-34	13.5958	44.9937	1.833	21.7583	0.677089	18.7663	2.21111	22.6764	-0.496509	15.2735	-1.92712	8.92675	11.1559	40.6931	-0.435747	15.472
	35-39	15.1948	49.315	1.80608	22.9412	29.0203	71.6373	17.4632	53.164	4.2377	28.5733	-2.03475	9.82042	8.26623	36.7794	1.72657	22.7427
	40-44	-2.44482	11.7997	2.94835	29.4595	41.5134	96.1366	18.0124	58.831	-2.58591	5.92693	-2.48354	11.5043	10.9669	46.1645	4.56982	33.1837
	45-49	-3.35189	11.7141	-2.13575	19.6965	45.7893	111.003	41.3397	104.164	-3.0919	6.43681	-1.18245	23.3424	32.4289	90.0781	0.00896961	27.1684
	Total	12.8373	21.3714	6.78134	13.3241	20.8213	31.361	14.9863	24.1095	6.83628	13.4004	4.2721	9.73284	15.5083	24.7682	7.44285	14.2369
95% CI for 2016
	Age group	Maternal		Infections		Malignancy		Circulatory disease		Suicide		Other unnatural causes		Miscellaneous		Undetermined
		LCL	UCL	LCL	UCL	LCL	UCL	LCL	UCL	LCL	UCL	LCL	UCL	LCL	UCL	LCL	UCL
	15-19	6.60357	20.0871	-0.051462	6.65627	1.66023	10.9161	1.51803	10.6059	5.86455	18.8356	0.806382	8.96512	5.79787	18.7214	1.74627	11.1014
	20-24	11.6221	29.6722	-0.377986	6.66645	1.088	10.7553	4.19598	17.1848	1.30737	11.2696	0.782783	10.0124	3.40324	15.6718	-0.856021	4.52429
	25-29	10.4097	28.6601	0.253287	9.25937	5.45119	20.2556	2.54938	14.664	1.72409	12.8846	1.44689	12.2559	7.71743	24.2179	2.88225	15.3503
	30-34	11.801	32.9531	-1.00856	6.18781	11.4971	32.4601	7.49075	25.7096	-1.04789	5.96153	-0.804582	7.17905	7.05859	24.9465	1.8179	14.6495
	35-39	5.64558	24.9647	0.405067	13.3615	21.4729	51.2467	24.9764	56.489	0.666217	14.0721	0.0287857	12.2801	9.84393	32.5893	-0.689184	9.92085
	40-44	-1.62317	6.6969	0.745416	15.7442	40.8882	81.7873	33.9178	71.9057	-1.02891	10.0891	0.598251	15.3477	14.7939	42.8291	0.263404	14.4142
	45-49	-2.0926	4.87365	-0.986107	14.1961	89.5105	154.758	82.9993	146.206	-2.16685	7.26545	3.45719	26.2074	42.3365	90.4587	10.6629	40.5548
	Total	11.837	18.3921	2.80502	6.42798	23.7489	32.7065	22.2558	30.952	4.60716	9.00633	4.22848	8.4787	16.3112	23.8684	5.39564	10.0871
2001 vs 2010														2010 vs 2016
	Age group	Maternal	Infections	Malignancy	Circulatory disease	Suicide	Other unnatural causes	Miscellaneous causes	Undetermined						Age group	Maternal	Infections	Malignancy	Circulatory disease	Suicide	Other unnatural causes	Miscellaneous causes	Undetermined
	15-19	*													15-19
	20-24														20-24
	25-29														25-29
	30-34														30-34
	35-39														35-39
	40-44	*													40-44
	45-49														45-49
	All	*	*						*						All		*
	* significant at 95% CI

## Sheet: Table S2
Table S2. Age specific proportional mortality among women 15-49 years in the three years preceding the survey, by cause of death, Bangladesh, 2001, 2010 and 2016
Age group	Maternal					Infections					Malignancy					Circulatory disease					Suicide					Other unnatural causes					Miscellaneous					Undetermined					N
	2001	2010	2016	p value (2001 & 2010)	p value (2010 & 2016)	2001	2010	2016	p value (2001 & 2010)	p value (2010 & 2016)	2001	2010	2016	p value (2001 & 2010)	p value (2010 & 2016)	2001	2010	2016	p value (2001 & 2010)	p value (2010 & 2016)	2001	2010	2016	p value (2001 & 2010)	p value (2010 & 2016)	2001	2010	2016	p value (2001 & 2010)	p value (2010 & 2016)	2001	2010	2016	p value (2001 & 2010)	p value (2010 & 2016)	2001	2010	2016	p value (2001 & 2010)	p value (2010 & 2016)	2001	2010	2016
15-19	22.4174	6.60066	20.5575	0.00*	0.00*	13.843	13.3113	5.08711	0.92	0.03*	10.0207	12.7613	9.68641	0.545	0.458	0	2.31023	9.33798	0.133	0.04*	22.8306	21.2321	19.0244	0.791	0.681	5.06198	14.5215	7.52613	0.03*	0.085	15.0826	14.6315	18.885	0.923	0.396	10.8471	14.6315	9.89547	0.433	0.276	96.8	90.9	143
20-24	36.5501	23.0769	32.5351	0.04*	0.119	11.5802	11.3924	4.95458	0.966	0.078	9.16767	11.9766	9.33113	0.54	0.512	3.9807	7.01071	16.8456	0.379	0.03*	18.2147	11.8793	9.90917	0.228	0.631	4.70446	10.0292	8.50537	0.00*	0.699	12.4246	14.5083	15.0289	0.678	0.916	3.37756	10.1266	2.89017	0.772	0.03*	82.9	102.7	121
25-29	35.3191	24.4648	22.9847	0.102	0.786	14.8936	5.70846	5.59627	0.976	1	3.08511	13.1498	15.1233	0.01*	0.66	6.80851	17.4312	10.1266	0.03*	0.095	14.6809	11.1111	8.59427	0.456	0.513	4.14894	5.70846	8.06129	0.608	0.473	7.55319	12.2324	18.7875	0.287	0.168	13.617	10.1937	10.7262	0.466	0.9	94	98.1	150
30-34	26.1134	27.2289	23.9517	0.867	0.594	21.3563	10.9639	2.77186	0.03*	1	11.1336	9.03614	23.5252	0.64	0.01*	14.0688	11.5663	17.7683	0.617	0.216	3.13765	6.86747	2.62971	0.234	0.121	1.61943	3.25301	3.41151	0.97	1	12.247	24.0964	17.1286	0.04*	0.203	10.4251	6.98795	8.81308	0.421	0.634	98.8	83	141
35-39	10.8611	17.3913	11.0397	0.162	0.109	8.31703	6.67166	4.96495	0.642	0.527	18.0039	27.1364	26.2266	0.101	0.86	21.6243	19.0405	29.3808	0.622	0.04*	6.94716	8.84558	5.31542	0.594	0.23	5.28376	2.09895	4.43925	0.185	0.272	11.0568	12.1439	15.3037	0.813	0.424	17.9061	6.5967	3.32944	0.01*	0.179	102.2	133.4	171
40-44	12.8306	2.57117	1.46062	0.01*	0.502	8.91283	8.90725	4.747	1	0.147	19.5886	37.8329	35.3156	0.00*	0.665	23.5064	21.1203	30.4643	0.675	0.078	2.74241	0.918274	2.60824	0.322	0.309	3.03624	2.47934	4.59051	0.824	0.362	17.5318	15.7025	16.5884	0.725	0.839	11.9491	10.3765	4.22535	0.729	0.04*	102.1	108.9	192
45-49	3.33988	1.66251	0.39267	0.441	0.167	8.34971	3.49127	1.86518	0.124	0.327	24.165	31.1721	34.4895	0.247	0.517	30.6483	28.9277	32.3626	0.782	0.484	1.37525	0.665004	0.719895	0.605	1	6.67976	4.40565	4.18848	0.452	0.927	13.7525	24.3558	18.75	0.04*	0.197	11.5914	5.40316	7.23168	0.094	0.504	101.8	120.3	305
All	20.4244	14.1462	13.0811	0.00*	0.49	12.3932	8.31412	3.99542	0.01*	0.00*	13.8668	21.5787	24.4301	0.00*	0.16	14.8541	16.1671	23.0248	0.5	0.00*	9.63749	8.36837	5.891	0.43	0.00*	4.36192	5.7914	5.49882	0.23	0.78	12.8647	16.6554	17.387	0.04*	0.69	11.5974	8.96514	6.69989	0.00*	0.00*	678.6	737.3	1223
*p value<0.05
